# Supplementary material for: Predictors of Severe Histological Chorioamnionitis and Associated Neonatal Outcomes in Term Intrapartum Clinical Chorioamnionitis: A Retrospective Cohort Study
Source: Medicina (Kaunas). 2026 May 11;62(5):937. doi: 10.3390/medicina62050937 (PMC13208483; doi:10.3390/medicina62050937)
Supplement: Supplementary file 1 [file medicina-62-00937-s001.zip]

Archive with 1 entries (1 files):
- medicina-4259666-supplementary.pdf
